# Supplementary material for: Perception of the Ethical Climate Among Hospital Employees in a Public Healthcare System: A Qualitative Study at the University Hospital of Split, Croatia
Source: Healthcare (Basel). 2026 Mar 13;14(6):735. doi: 10.3390/healthcare14060735 (PMC13026490; doi:10.3390/healthcare14060735)
Supplement: Supplementary file 1 [file healthcare-14-00735-s001.zip]

Archive with 3 entries (3 files):
- Supplementary Table S1.pdf
- Supplementary Figure S1.pdf
- Supplementary File S1.pdf
